# Supplementary material for: Metabolomic Profile of Weight Gain of People Living with HIV Treated with Integrase Strand Transfer Inhibitor Regimens Reveals Dysregulated Lipid Metabolism and Mitochondrial Dysfunction
Source: Metabolites. 2025 Oct 25;15(11):695. doi: 10.3390/metabo15110695 (PMC12654600; doi:10.3390/metabo15110695)
Supplement: Supplementary file 1 [file metabolites-15-00695-s001.zip]

Archive with 1 entries (1 files):
- metabolites-3901669-supplementary.pdf
